# Supplementary material for: Fetal alcohol spectrum disorder identification in Australia: A qualitative analysis of perspectives from psychologists and individuals with lived and living experience
Source: Alcohol Clin Exp Res (Hoboken). 2025 Mar 31;49(5):1042–52. doi: 10.1111/acer.70040 (PMC12098810; doi:10.1111/acer.70040)
Supplement: Supplementary file 1 — Appendix S1 [file ACER-49-1042-s001.zip]

Archive with 2 entries (2 files):
- acer70040-sup-0001-Guiding Questions and Themes Psychologist Participants.docx
- acer70040-sup-0002-Guiding Questions Lived Experience Group.docx
